# Supplementary material for: Investigating the Relationship between Epigenetic Age and Cardiovascular Risk in a Population with Overweight/Obesity
Source: Biomedicines. 2024 Jul 23;12(8):1631. doi: 10.3390/biomedicines12081631 (PMC11351200; doi:10.3390/biomedicines12081631)
Supplement: Supplementary file 1 [file biomedicines-12-01631-s001.zip]

Archive with 1 entries (1 files):
- biomedicines-3090188-supplementary.pdf
